# Supplementary material for: Isoflavones in Animals: Metabolism and Effects in Livestock and Occurrence in Feed
Source: Toxins (Basel). 2021 Nov 24;13(12):836. doi: 10.3390/toxins13120836 (PMC8705642; doi:10.3390/toxins13120836)
Supplement: Supplementary file 1 [file toxins-13-00836-s001.zip]

Archive with 1 entries (1 files):
- toxins-1447110-supplementary.pdf
